# Supplementary material for: Ecological stoichiometric characteristics of soil-moss C, N, and P in restoration stages of karst rocky desertification
Source: PLoS One. 2021 Jun 30;16(6):e0252838. doi: 10.1371/journal.pone.0252838 (PMC8244914; doi:10.1371/journal.pone.0252838)
Supplement: S1 Text — (XLSX) [file pone.0252838.s001.xlsx]

## Sheet: Plant C
C（g/kg）
Bare rocks	grasslands	shrubs	secondary forests
2.92823	2.87561	3.78261	3.24627
3.05911	2.44853	4.11058	3.18564
3.1866	2.23892	4.06731	3.27475
3.11707	2.93382	4.04785	3.16995
2.80976	2.78465	4.05446	3.4733
2.80976	2.60526	4.08293	3.1087
2.67327	2.67391	4.06731	3.1087
2.86765	2.56188	3.79412	3.01456
2.76238	2.94976	4.12683	3
3.25248	2.20545	3.6878	3.30882
3.24878	2.36957	3.1087	3.46829
3.11538	2.15025	3.13902	3.25485

## Sheet: Plant N
N（g/kg）
Bare rocks	grasslands	shrubs	secondary forests
15.5284	8.38951	12.5811	14.3912
13.8254	10.4222	13.7029	13.5032
14.8215	8.66484	13.4299	15.6487
19.3852	15.9401	19.3513	10.5674
20.02	14.98	21.8018	13.8358
20.6941	14.1153	20.5492	11.0545
9.79266	13.7131	20.2949	19.1704
10.075	12.18	20.9948	16.7874
11.34	13.02	21.6729	17.4738
12.5811	1.3993	8.8002	21.9416
13.79	1.53731	6.91272	20
11.186	1.67748	7.69231	19.25

## Sheet: Plant P
P（g/kg）
Bare rocks	grasslands	shrubs	secondary forests
2.76653	1.47885	0.714179	4.02717
4.03426	1.46745	0.665818	3.60695
3.202	2.13307	0.763278	3.54
5.62244	3.2044	4.23029	2.92509
5.30795	3.29105	4.29199	2.92144
5.87166	3.09665	4.08682	2.80085
1.55244	2.18104	2.00265	7.84534
1.58926	2.24503	2.00065	7.43334
1.56575	2.03553	1.991	7.09045
1.87883	5.31744	2.79875	2.09668
2.07605	5.55893	3.30708	2.15894
1.95211	6.18562	2.81439	2.00315

## Sheet: SOC
SOC（g/kg）
Bare rocks	grasslands	shrubs	secondary forests
85.6596	72.5794	212.343	243.009
85.8303	74.2189	210.249	248.714
87.9312	71.2302	211.306	247.88
93.4584	88.0066	227.227	114.063
94.9497	84.0557	225.739	116.825
92.9021	85.1766	222.039	119.402
105.408	69.2766	228.715	136.929
105.389	71.0406	224.25	139.094
106.456	74.2944	225.739	139.094
84.0072	35.1101	240.091	94.6939
84.5102	33.5558	234.754	97.2634
88.4546	32.1866	236.234	99.6846

## Sheet: Soil N
TN（g/kg）
Bare rocks	grasslands	shrubs	secondary forests
6.99388	3.31299	19.2164	17.8033
4.54489	4.53413	19.5341	19.5829
5.76635	4.02249	17.1222	18.8435
3.84615	5.76779	17.4455	11.5111
2.4448	5.05919	17.3055	13.4515
3.48779	5.58813	18.4968	10.4817
6.47096	5.9359	17.0923	9.24265
6.46369	5.76779	16.5918	7.15443
6.47096	5.58534	18.4968	10.8243
6.46692	2.09659	19.5438	8.37905
6.45483	2.62205	18.141	8.37488
5.24214	2.44267	18.9	8.37488

## Sheet: Soil P
TP（g/kg）
Bare rocks	grasslands	shrubs	secondary forests
0.054832	0.0258613	0.0877464	0.0604413
0.0630641	0.029427	0.0866974	0.0572349
0.051358	0.0322399	0.0846425	0.0645015
0.0764486	0.0820125	0.0570417	0.0825514
0.0715629	0.0784249	0.0683231	0.0828151
0.0726956	0.0768168	0.0529727	0.0678263
0.0579638	0.0426886	0.0644126	0.0416044
0.0718493	0.0550712	0.0734531	0.0464913
0.0697864	0.0472809	0.0688521	0.0459309
0.0431261	0.0311045	0.0794815	0.0502045
0.0433695	0.0352753	0.0705108	0.0580209
0.0464903	0.035663	0.08231	0.0453838

## Sheet: Olsen-P
Olsen-P（mg/kg）
Bare rocks	grasslands	shrubs	secondary forests
0.637142	0.508	0.568795	0.705555
0.5812	0.446803	0.544404	0.759138
0.554293	0.461548	0.415164	0.69818
1.19326	0.612797	0.737124	0.451699
1.07391	0.610334	0.690807	0.43724
1.12993	0.541965	0.676117	0.410334
0.712846	0.615237	0.639555	0.580991
0.705584	0.600552	0.656653	0.581177
0.683434	0.58113	0.599563	0.629773
0.512798	0.593258	0.63196	0.54937
0.517574	0.642072	0.571303	0.544535
0.476109	0.600696	0.622406	0.546996
